# Supplementary material for: (2Z,3Z)-Quinoxaline-2,3(1H,4H)-dione dioxime
Source: Acta Crystallogr Sect E Struct Rep Online. 2008 Jul 16;64(Pt 8):o1512. doi: 10.1107/S1600536808021570 (PMC2962138; doi:10.1107/S1600536808021570)
Supplement: Supplementary file 1 [file e-64-o1512-sup1.cif]

##############################################################################
###                                                                        ###
###        Electronic paper (Acta Crystallographica Section E)             ###
###                                                                        ###
##############################################################################
#                                                                            #
# This CIF contains the data in a paper accepted for publication in Acta     #
# Crystallographica Section E. It conforms to the requirements of Notes      #
# for Authors for Section E, and has been peer reviewed under the auspices   #
# of the IUCr Commission on Journals.                                        #
#                                                                            #
# Full details of the Crystallographic Information File format               #
# are given in the paper "The Crystallographic Information File (CIF):       #
# a New Standard Archive File for Crystallography" by S. R. Hall, F. H.      #
# Allen and I. D. Brown [Acta Cryst. (1991), A47, 655-685].                  #
#                                                                            #
# The current version of the core CIF dictionary is obtainable from          #
# ftp://ftp.iucr.org/pub/cif_core.dic. The current version number is 2.4.    #
#                                                                            #
# Software is freely available for graphical display of the structure(s) in  #
# this CIF.  For information consult the CIF home page http://www.iucr.org/  #
# cif/home.html                                                              #
#                                                                            #
# This file may be used for bona fide research purposes within the           #
# scientific community so long as proper attribution is given to the journal # 
# article from which it was obtained.                                        #
#                                                                            #
##############################################################################
                                             
data_I
_audit_creation_method     SHELXL-97
_chemical_name_systematic
;
(2<i>Z</i>,3<i>Z</i>)-Quinoxaline-2,3(1<i>H</i>,4H)-dione dioxime
;
_chemical_name_common     ?
_chemical_formula_moiety     'C8 H8 N4 O2'
_chemical_formula_sum     'C8 H8 N4 O2'
_chemical_formula_iupac     'C8 H8 N4 O2'
_chemical_formula_weight     192.18
_chemical_melting_point     ?
_symmetry_cell_setting     orthorhombic
_symmetry_space_group_name_H-M     'F d d d'
_symmetry_space_group_name_Hall     '-F 2uv 2vw'
loop_
    _symmetry_equiv_pos_as_xyz
    'x, y, z'
    '-x+3/4, -y+3/4, z'
    '-x+3/4, y, -z+3/4'
    'x, -y+3/4, -z+3/4'
    'x, y+1/2, z+1/2'
    '-x+3/4, -y+5/4, z+1/2'
    '-x+3/4, y+1/2, -z+5/4'
    'x, -y+5/4, -z+5/4'
    'x+1/2, y, z+1/2'
    '-x+5/4, -y+3/4, z+1/2'
    '-x+5/4, y, -z+5/4'
    'x+1/2, -y+3/4, -z+5/4'
    'x+1/2, y+1/2, z'
    '-x+5/4, -y+5/4, z'
    '-x+5/4, y+1/2, -z+3/4'
    'x+1/2, -y+5/4, -z+3/4'
    '-x, -y, -z'
    'x-3/4, y-3/4, -z'
    'x-3/4, -y, z-3/4'
    '-x, y-3/4, z-3/4'
    '-x, -y+1/2, -z+1/2'
    'x-3/4, y-1/4, -z+1/2'
    'x-3/4, -y+1/2, z-1/4'
    '-x, y-1/4, z-1/4'
    '-x+1/2, -y, -z+1/2'
    'x-1/4, y-3/4, -z+1/2'
    'x-1/4, -y, z-1/4'
    '-x+1/2, y-3/4, z-1/4'
    '-x+1/2, -y+1/2, -z'
    'x-1/4, y-1/4, -z'
    'x-1/4, -y+1/2, z-3/4'
    '-x+1/2, y-1/4, z-3/4'
_cell_length_a     9.831(2)
_cell_length_b     13.609(3)
_cell_length_c     24.344(5)
_cell_angle_alpha     90.00
_cell_angle_beta     90.00
_cell_angle_gamma     90.00
_cell_volume     3256.9(11)
_cell_formula_units_Z     16
_cell_measurement_reflns_used     744
_cell_measurement_theta_min     3
_cell_measurement_theta_max     30
_cell_measurement_temperature     120(2)
_exptl_crystal_description     prism
_exptl_crystal_colour     light-brown
_exptl_crystal_size_max     0.4
_exptl_crystal_size_mid     0.2
_exptl_crystal_size_min     0.2
_exptl_crystal_density_diffrn     1.568
_exptl_crystal_density_meas     ?
_exptl_crystal_density_method     'not measured'
_exptl_crystal_F_000     1600
_exptl_absorpt_coefficient_mu     0.118
_exptl_absorpt_correction_type     none
_exptl_absorpt_process_details     ?
_exptl_absorpt_correction_T_min     ?
_exptl_absorpt_correction_T_max     ?
_exptl_special_details
;
;
_diffrn_ambient_temperature     120(2)
_diffrn_radiation_type     MoK\a
_diffrn_radiation_wavelength     0.71073
_diffrn_radiation_source     'fine-focus sealed tube'
_diffrn_radiation_monochromator     graphite
_diffrn_measurement_device_type     'Bruker SMART 1000 CCD area-detector'
_diffrn_measurement_method     '\f and \w'
_diffrn_detector_area_resol_mean     ?
_diffrn_reflns_number     7925
_diffrn_reflns_av_R_equivalents     0.0653
_diffrn_reflns_av_sigmaI/netI     0.0303
_diffrn_reflns_theta_min     2.69
_diffrn_reflns_theta_max     28.00
_diffrn_reflns_theta_full     28.00
_diffrn_measured_fraction_theta_max     0.997
_diffrn_measured_fraction_theta_full     0.997
_diffrn_reflns_limit_h_min     -12
_diffrn_reflns_limit_h_max     12
_diffrn_reflns_limit_k_min     -17
_diffrn_reflns_limit_k_max     17
_diffrn_reflns_limit_l_min     -32
_diffrn_reflns_limit_l_max     31
_diffrn_standards_number     ?
_diffrn_standards_interval_count     ?
_diffrn_standards_interval_time     ?
_diffrn_standards_decay_%     ?
_refine_special_details
;
 Refinement of F^2^ against ALL reflections.  The weighted R-factor wR and
 goodness of fit S are based on F^2^, conventional R-factors R are based
 on F, with F set to zero for negative F^2^. The threshold expression of
 F^2^ > 2sigma(F^2^) is used only for calculating R-factors(gt) etc. and is
 not relevant to the choice of reflections for refinement.  R-factors based
 on F^2^ are statistically about twice as large as those based on F, and R-
 factors based on ALL data will be even larger.
;
_reflns_number_total     983
_reflns_number_gt     708
_reflns_threshold_expression     I>2\s(I)
_refine_ls_structure_factor_coef     Fsqd
_refine_ls_matrix_type     full
_refine_ls_R_factor_all     0.0767
_refine_ls_R_factor_gt     0.0598
_refine_ls_wR_factor_gt     0.1109
_refine_ls_wR_factor_ref     0.1176
_refine_ls_goodness_of_fit_ref     1.013
_refine_ls_restrained_S_all     1.013
_refine_ls_number_reflns     983
_refine_ls_number_parameters     67
_refine_ls_number_restraints     1
_refine_ls_hydrogen_treatment     mixed
_refine_ls_weighting_scheme     calc
_refine_ls_weighting_details
              'calc w=1/[\s^2^(Fo^2^)+(0.005P)^2^+25P] where P=(Fo^2^+2Fc^2^)/3'
_atom_sites_solution_hydrogens     difmap
_atom_sites_solution_primary     direct
_atom_sites_solution_secondary     difmap
_refine_ls_shift/su_max     0.000
_refine_ls_shift/su_mean     0.000
_refine_diff_density_max     0.426
_refine_diff_density_min     -0.249
_refine_ls_extinction_method     none
_refine_ls_extinction_coef     ?
loop_
    _atom_type_symbol
    _atom_type_description
    _atom_type_scat_dispersion_real
    _atom_type_scat_dispersion_imag
    _atom_type_scat_source
    'C' 'C' 0.0033 0.0016
                         'International Tables Vol C Tables 4.2.6.8 and 6.1.1.4'
    'H' 'H' 0.0000 0.0000
                         'International Tables Vol C Tables 4.2.6.8 and 6.1.1.4'
    'N' 'N' 0.0061 0.0033
                         'International Tables Vol C Tables 4.2.6.8 and 6.1.1.4'
    'O' 'O' 0.0106 0.0060
                         'International Tables Vol C Tables 4.2.6.8 and 6.1.1.4'
_computing_data_collection     'SMART (Bruker, 1998)'
_computing_cell_refinement     'SMART (Bruker, 1998)'
_computing_data_reduction     'SAINT-Plus (Bruker, 1998)'
_computing_structure_solution     'SHELXTL (Sheldrick, 2008)'
_computing_structure_refinement     'SHELXTL (Sheldrick, 2008)'
_computing_molecular_graphics     'SHELXTL (Sheldrick, 2008)'
_computing_publication_material     'SHELXTL (Sheldrick, 2008)'
loop_
    _atom_site_type_symbol
    _atom_site_label
    _atom_site_fract_x
    _atom_site_fract_y
    _atom_site_fract_z
    _atom_site_U_iso_or_equiv
    _atom_site_adp_type
    _atom_site_calc_flag
    _atom_site_refinement_flags
    _atom_site_occupancy
    _atom_site_disorder_assembly
    _atom_site_disorder_group
    O O1 0.47468(17) -0.04564(12) 0.43944(6) 0.0324(4) Uani d D 1 . .
    H H1 0.454(3) -0.0611(18) 0.4723(4) 0.039 Uiso d D 1 . .
    N N1 0.54273(19) 0.04548(13) 0.44726(7) 0.0261(4) Uani d . 1 . .
    N N2 0.5691(2) 0.03307(14) 0.35156(7) 0.0308(5) Uani d . 1 . .
    H H2A 0.5385 -0.0261 0.3513 0.037 Uiso calc R 1 . .
    C C1 0.5867(2) 0.07818(15) 0.40084(8) 0.0242(4) Uani d . 1 . .
    C C2 0.5981(2) 0.07776(16) 0.30119(8) 0.0268(5) Uani d . 1 . .
    C C3 0.5745(2) 0.03025(19) 0.25164(9) 0.0358(6) Uani d . 1 . .
    H H3A 0.5413 -0.0337 0.2514 0.043 Uiso calc R 1 . .
    C C4 0.6000(3) 0.0776(2) 0.20291(9) 0.0412(6) Uani d . 1 . .
    H H4A 0.5835 0.0457 0.1698 0.049 Uiso calc R 1 . .
loop_
    _atom_site_aniso_label
    _atom_site_aniso_U_11
    _atom_site_aniso_U_22
    _atom_site_aniso_U_33
    _atom_site_aniso_U_12
    _atom_site_aniso_U_13
    _atom_site_aniso_U_23
    O1 0.0423(10) 0.0304(8) 0.0244(7) -0.0098(7) 0.0009(7) 0.0025(7)
    N1 0.0314(9) 0.0243(9) 0.0226(8) -0.0053(8) 0.0002(7) 0.0004(7)
    N2 0.0447(11) 0.0279(9) 0.0198(8) -0.0126(8) 0.0022(8) -0.0015(7)
    C1 0.0282(11) 0.0261(10) 0.0184(9) -0.0014(9) -0.0009(8) -0.0002(8)
    C2 0.0282(11) 0.0334(11) 0.0187(9) -0.0055(9) 0.0016(8) -0.0002(8)
    C3 0.0422(13) 0.0422(13) 0.0230(10) -0.0154(11) 0.0041(10) -0.0059(10)
    C4 0.0440(14) 0.0596(17) 0.0199(10) -0.0188(13) 0.0004(10) -0.0054(10)
_geom_special_details
;
All e.s.d.'s (except the e.s.d. in the dihedral angle between two l.s.
planes) are estimated using the full covariance matrix. The cell e.s.d.'s
are taken into account individually in the estimation of e.s.d.'s in
distances, angles and torsion angles; correlations between e.s.d.'s in
cell parameters are only used when they are defined by crystal symmetry.
An approximate (isotropic) treatment of cell e.s.d.'s is used for
estimating e.s.d.'s involving l.s. planes.
;
loop_
    _geom_bond_atom_site_label_1
    _geom_bond_atom_site_label_2
    _geom_bond_site_symmetry_2
    _geom_bond_distance
    _geom_bond_publ_flag
    O1 H1 . 0.852(13) ?
    N1 C1 . 1.289(3) ?
    N1 O1 . 1.422(2) ?
    N2 C1 . 1.359(2) ?
    N2 C2 . 1.398(3) ?
    N2 H2A . 0.8600 ?
    C1 C1 14_545 1.481(4) ?
    C2 C2 14_545 1.390(4) ?
    C2 C3 . 1.388(3) ?
    C3 C4 . 1.373(3) ?
    C3 H3A . 0.9300 ?
    C4 C4 14_545 1.380(5) ?
    C4 H4A . 0.9300 ?
loop_
    _geom_angle_atom_site_label_1
    _geom_angle_atom_site_label_2
    _geom_angle_atom_site_label_3
    _geom_angle_site_symmetry_1
    _geom_angle_site_symmetry_3
    _geom_angle
    _geom_angle_publ_flag
    N1 O1 H1 . . 101.8(17) ?
    C1 N1 O1 . . 109.96(16) ?
    C1 N2 C2 . . 123.50(18) ?
    C1 N2 H2A . . 118.3 ?
    C2 N2 H2A . . 118.3 ?
    N1 C1 N2 . . 125.13(19) ?
    N1 C1 C1 . 14_545 117.89(12) ?
    N2 C1 C1 . 14_545 116.98(12) ?
    C3 C2 C2 . 14_545 119.62(13) ?
    C3 C2 N2 . . 121.7(2) ?
    C2 C2 N2 14_545 . 118.68(11) ?
    C4 C3 C2 . . 120.1(2) ?
    C4 C3 H3A . . 120.0 ?
    C2 C3 H3A . . 120.0 ?
    C3 C4 C4 . 14_545 120.25(14) ?
    C3 C4 H4A . . 119.9 ?
    C4 C4 H4A 14_545 . 119.9 ?
loop_
    _geom_torsion_atom_site_label_1
    _geom_torsion_atom_site_label_2
    _geom_torsion_atom_site_label_3
    _geom_torsion_atom_site_label_4
    _geom_torsion_site_symmetry_1
    _geom_torsion_site_symmetry_2
    _geom_torsion_site_symmetry_3
    _geom_torsion_site_symmetry_4
    _geom_torsion
    _geom_torsion_publ_flag
    C1 N2 C2 C3 . . . . -177.8(2) ?
    C1 N2 C2 C2 . . . 14_545 2.2(4) ?
    O1 N1 C1 N2 . . . . 0.8(3) ?
    O1 N1 C1 C1 . . . 14_545 -178.7(2) ?
    C2 N2 C1 N1 . . . . 169.1(2) ?
    C2 N2 C1 C1 . . . 14_545 -11.4(4) ?
    C2 C2 C3 C4 14_545 . . . -2.1(4) ?
    N2 C2 C3 C4 . . . . 177.9(2) ?
    C2 C3 C4 C4 . . . 14_545 0.4(5) ?
loop_
    _geom_hbond_atom_site_label_D
    _geom_hbond_atom_site_label_H
    _geom_hbond_atom_site_label_A
    _geom_hbond_site_symmetry_A
    _geom_hbond_distance_DH
    _geom_hbond_distance_HA
    _geom_hbond_distance_DA
    _geom_hbond_angle_DHA
    _geom_hbond_publ_flag
    O1 H1 N1 17_656 0.852(13) 1.971(10) 2.763(2) 154 yes
    N2 H2A O1 . 0.86 2.25 2.566(3) 102 yes
data_global
_journal_date_recd_electronic     2008-07-11
_journal_date_accepted     2008-07-11
_journal_name_full     'Acta Crystallographica, Section E'
_journal_year     2008
_journal_volume     64
_journal_issue      8
_journal_page_first     o1512
_journal_page_last     o1512
_journal_paper_category     QO
_journal_coeditor_code     HK2493
_publ_contact_author
;
Kakanejadifard, Ali
   Department of Chemistry,
   Faculty of Science,
   Lorestan University,
   Khorramabad
   Iran
;
_publ_contact_author_email     alikakanejadifard@yahoo.com
_publ_contact_author_fax     '0098 0661 2200185'
_publ_contact_author_phone     '0098 0661 2200185'
_publ_section_title
;
(2<i>Z</i>,3<i>Z</i>)-Quinoxaline-2,3(1<i>H</i>,4<i>H</i>)-dione dioxime
;
loop_
    _publ_author_name
    _publ_author_address
    'Kakanejadifard, Ali'
;      Department of Chemistry,
       Faculty of Science,
       Lorestan University,
       Khorramabad
       Iran
;
    'Amani, Vahid'
;      Department of Chemistry,
       Islamic Azad University,
       Shahr-e-Rey Branch,
       Tehran
       Iran
;
