# Supplementary material for: (2Z,3Z)-Quinoxaline-2,3(1H,4H)-dione dioxime
Source: Acta Crystallogr Sect E Struct Rep Online. 2008 Jul 16;64(Pt 8):o1512. doi: 10.1107/S1600536808021570 (PMC2962138; doi:10.1107/S1600536808021570)
Supplement: Supplementary file 2 [file e-64-o1512-Isup2.hkl]

# 
# h,k,l, Fc-squared, Fo-squared, sigma(Fo-squared) and status flag 
# 
data_I
_shelx_title ' a1 in Fddd' 
_shelx_refln_list_code          4 
_shelx_F_calc_maximum      520.19 
_exptl_crystal_F_000      1600.00 
_reflns_d_resolution_high  0.7570 
 
loop_ 
 _symmetry_equiv_pos_as_xyz 
 'x, y, z' 
 '-x+3/4, -y+3/4, z' 
 '-x+3/4, y, -z+3/4' 
 'x, -y+3/4, -z+3/4' 
 'x, y+1/2, z+1/2' 
 '-x+3/4, -y+5/4, z+1/2' 
 '-x+3/4, y+1/2, -z+5/4' 
 'x, -y+5/4, -z+5/4' 
 'x+1/2, y, z+1/2' 
 '-x+5/4, -y+3/4, z+1/2' 
 '-x+5/4, y, -z+5/4' 
 'x+1/2, -y+3/4, -z+5/4' 
 'x+1/2, y+1/2, z' 
 '-x+5/4, -y+5/4, z' 
 '-x+5/4, y+1/2, -z+3/4' 
 'x+1/2, -y+5/4, -z+3/4' 
 '-x, -y, -z' 
 'x-3/4, y-3/4, -z' 
 'x-3/4, -y, z-3/4' 
 '-x, y-3/4, z-3/4' 
 '-x, -y+1/2, -z+1/2' 
 'x-3/4, y-1/4, -z+1/2' 
 'x-3/4, -y+1/2, z-1/4' 
 '-x, y-1/4, z-1/4' 
 '-x+1/2, -y, -z+1/2' 
 'x-1/4, y-3/4, -z+1/2' 
 'x-1/4, -y, z-1/4' 
 '-x+1/2, y-3/4, z-1/4' 
 '-x+1/2, -y+1/2, -z' 
 'x-1/4, y-1/4, -z' 
 'x-1/4, -y+1/2, z-3/4' 
 '-x+1/2, y-1/4, z-3/4' 
 
_cell_length_a     9.8306 
_cell_length_b    13.6094 
_cell_length_c    24.3437 
_cell_angle_alpha  90.000 
_cell_angle_beta   90.000 
_cell_angle_gamma  90.000 
 
_shelx_F_squared_multiplier     1.000 
 
loop_ 
 _refln_index_h 
 _refln_index_k 
 _refln_index_l 
 _refln_F_squared_calc 
 _refln_F_squared_meas 
 _refln_F_squared_sigma 
 _refln_observed_status 
   4   0   0     4162.07     4045.34    116.72 o 
   8   0   0     6738.62     5689.24    132.80 o 
  12   0   0      568.47      474.09     80.33 o 
   2   2   0   270598.38   271262.88   4068.06 o 
   6   2   0     2434.47     2013.76     53.15 o 
  10   2   0      252.82      163.59     32.62 o 
   0   4   0    62770.23    62446.82    463.72 o 
   4   4   0     7675.60     6178.63     49.93 o 
   8   4   0     2214.65     1839.06     58.79 o 
  12   4   0      215.81       64.01     80.33 o 
   2   6   0    82636.44    88374.52   1252.66 o 
   6   6   0    17429.60    20570.02    442.33 o 
  10   6   0       17.24       63.25     49.96 o 
   0   8   0    79477.84    89482.71   2096.70 o 
   4   8   0       15.08       12.18     16.85 o 
   8   8   0        2.04      -30.54     32.23 o 
   2  10   0      755.51      535.16     34.99 o 
   6  10   0     5466.95     5195.29    229.52 o 
  10  10   0       74.86        5.71     23.29 o 
   0  12   0     4918.90     4433.22     90.98 o 
   4  12   0     9880.76     9632.80    171.72 o 
   8  12   0     1216.87      823.76    124.02 o 
   2  14   0      868.48      513.65     67.06 o 
   6  14   0     2001.09     1689.45    165.44 o 
   0  16   0     2291.80     1851.09    182.45 o 
   4  16   0       19.77       10.32     46.58 o 
   1   1   1     2885.21     2896.31     59.83 o 
   3   1   1   137738.48   136189.95   1240.01 o 
   5   1   1      625.48      519.30     14.87 o 
   7   1   1     3341.84     2958.69     61.46 o 
   9   1   1      783.49      704.18     23.82 o 
  11   1   1      741.61      596.71     42.49 o 
   1   3   1    53209.21    52857.89   1043.83 o 
   3   3   1    91316.64    91734.86   1113.22 o 
   5   3   1    55836.62    58750.57    555.99 o 
   7   3   1     2193.64     2142.24     47.57 o 
   9   3   1      105.31       65.06     18.23 o 
  11   3   1       39.14        8.78     15.69 o 
   1   5   1     1715.86     1740.96     37.67 o 
   3   5   1    12005.81    12599.06    164.34 o 
   5   5   1    30988.31    36331.59    464.50 o 
   7   5   1     1358.33     1081.43     33.71 o 
   9   5   1        5.00       13.43     21.75 o 
  11   5   1     1513.31      813.18    324.50 o 
   1   7   1      462.85      360.04     13.85 o 
   3   7   1      681.17      674.97     18.47 o 
   5   7   1     6409.71     6518.47    112.87 o 
   7   7   1     2612.34     2513.51     42.93 o 
   9   7   1     3068.80     3127.95    101.07 o 
  11   7   1      189.81       39.05     47.58 o 
   1   9   1     2147.57     1868.74     55.99 o 
   3   9   1    11709.97    11808.78    169.29 o 
   5   9   1       14.02       30.58     14.85 o 
   7   9   1      120.43       40.53     20.90 o 
   9   9   1     1965.39     1392.90    293.66 o 
  11   9   1      367.23       36.77     62.80 o 
   1  11   1     3501.82     3303.38     64.07 o 
   3  11   1      945.26      872.17     30.11 o 
   5  11   1       46.86       12.05     25.02 o 
   7  11   1      591.50      335.73     33.01 o 
   9  11   1        1.77        3.41     19.14 o 
   1  13   1     2758.63     2384.96     63.28 o 
   3  13   1      365.13      222.03     25.39 o 
   5  13   1       18.69       57.53     27.39 o 
   7  13   1        5.74        2.25     27.50 o 
   1  15   1       46.23       34.87     28.28 o 
   3  15   1      695.02      422.07     35.60 o 
   5  15   1       48.73       30.71     31.26 o 
   7  15   1     1236.30     1379.90    146.41 o 
   1  17   1       30.71       32.01     52.15 o 
   3  17   1       31.47       67.10     47.07 o 
   2   0   2    75795.16    74760.26    882.38 o 
   6   0   2      736.76      387.34     20.36 o 
  10   0   2     3179.68     3112.18    143.00 o 
   0   2   2    28727.60    30019.46    501.46 o 
   2   2   2     4911.05     4951.91    201.22 o 
   4   2   2     5921.78     5876.48     85.88 o 
   6   2   2    15578.67    15526.48    137.66 o 
   8   2   2     1654.81     1407.46     32.18 o 
  10   2   2     1379.09     1011.68     67.32 o 
  12   2   2      219.42      243.29     37.91 o 
   2   4   2     1395.67      948.46     31.15 o 
   4   4   2       39.07       13.65      8.06 o 
   6   4   2      530.06      345.40     16.10 o 
   8   4   2    12620.26    13358.80    315.29 o 
  10   4   2      150.65      101.68     21.99 o 
  12   4   2        2.13       -5.88     22.28 o 
   0   6   2     5897.07     5988.15     92.74 o 
   2   6   2      872.47      718.01     19.80 o 
   4   6   2     2431.10     2458.22     65.31 o 
   6   6   2      858.27      747.58     23.89 o 
   8   6   2     2806.18     2511.94    227.56 o 
  10   6   2      549.57      266.78     57.76 o 
  12   6   2        5.84       -4.10     11.21 o 
   2   8   2     1829.67     1815.95     30.27 o 
   4   8   2     1003.62      754.29     22.97 o 
   6   8   2       13.77        3.05     16.14 o 
   8   8   2      961.02      845.10     84.25 o 
  10   8   2      310.97      261.96     62.27 o 
   0  10   2       87.55       70.28     19.13 o 
   2  10   2     5654.51     5462.11     89.68 o 
   4  10   2      158.45       63.98     16.01 o 
   6  10   2      361.40      343.80     26.44 o 
   8  10   2      147.52      108.74     26.55 o 
  10  10   2        5.53       15.95     20.84 o 
   2  12   2      104.12       55.16     18.25 o 
   4  12   2      878.45      801.08     39.87 o 
   6  12   2      472.83      229.07     33.37 o 
   8  12   2        7.06       -6.93     24.23 o 
   0  14   2     1006.50      926.11     78.18 o 
   2  14   2      214.26      158.03     25.25 o 
   4  14   2      120.29       43.15     28.37 o 
   6  14   2       86.95       77.66     30.96 o 
   8  14   2       20.50       -4.35     32.57 o 
   2  16   2      326.04      260.12     39.92 o 
   4  16   2     1070.73     1215.75     83.88 o 
   1   1   3     4342.14     4379.93    122.81 o 
   3   1   3     7535.13     7153.76    170.90 o 
   5   1   3     2936.01     2618.09     36.52 o 
   7   1   3       26.94       11.67     10.71 o 
   9   1   3        1.30       -1.22     15.63 o 
  11   1   3       76.53       32.78     25.87 o 
   1   3   3      960.85      700.28     10.52 o 
   3   3   3     1847.61     1175.57     22.32 o 
   5   3   3      217.03      166.83     12.37 o 
   7   3   3     4164.26     4123.10    104.15 o 
   9   3   3        3.67        4.29     15.28 o 
  11   3   3      170.32      152.44     28.48 o 
   1   5   3     4138.56     3992.00     61.98 o 
   3   5   3        0.25       -6.09      7.39 o 
   5   5   3       66.13      104.83     12.10 o 
   7   5   3     1121.58     1005.17     25.42 o 
   9   5   3      385.75      301.79     29.43 o 
  11   5   3      699.34      502.74     84.06 o 
   1   7   3       92.00       59.43      8.97 o 
   3   7   3        0.00        2.70      9.74 o 
   5   7   3      577.93      500.65     18.76 o 
   7   7   3      369.73      295.70     24.67 o 
   9   7   3        0.14      -18.18     19.94 o 
  11   7   3      233.58      124.17     45.15 o 
   1   9   3     1398.62     1194.27     31.76 o 
   3   9   3      628.30      531.80     21.37 o 
   5   9   3      340.94      348.51     23.85 o 
   7   9   3       16.71       20.48     20.84 o 
   9   9   3      273.89      291.48     43.22 o 
  11   9   3      278.64      120.94     90.67 o 
   1  11   3       95.12       46.92     14.94 o 
   3  11   3      291.84      270.67     23.47 o 
   5  11   3       15.81       28.90     20.22 o 
   7  11   3      557.61      525.74     41.82 o 
   9  11   3      120.99      100.15     28.11 o 
   1  13   3      287.18      182.70     20.98 o 
   3  13   3       43.87        0.29     20.73 o 
   5  13   3       14.83       18.83     29.60 o 
   7  13   3       28.12       25.92     25.70 o 
   1  15   3      114.39       76.06     29.01 o 
   3  15   3      602.43      595.02     41.68 o 
   5  15   3       34.22        5.54     32.81 o 
   7  15   3      133.76      137.26     39.68 o 
   1  17   3      129.03      126.03     53.35 o 
   3  17   3      210.36      270.67     48.30 o 
   4   0   4      148.24       47.67     11.28 o 
   8   0   4      199.69      145.49     22.46 o 
  12   0   4      157.40      251.14     98.12 o 
   2   2   4        2.83       12.24      5.68 o 
   4   2   4      933.85      540.31     17.62 o 
   6   2   4        1.71        2.29      9.71 o 
   8   2   4      161.00       95.25     14.96 o 
  10   2   4      215.26      197.41     24.66 o 
  12   2   4      110.84      126.71     43.49 o 
   0   4   4      680.90      481.82     17.14 o 
   2   4   4     2726.80     2206.34     30.86 o 
   4   4   4        0.44        8.50      9.02 o 
   6   4   4     2149.97     1897.42     45.22 o 
   8   4   4       23.60        0.78     14.72 o 
  10   4   4      251.38      171.41     25.93 o 
  12   4   4       20.52        2.76     27.94 o 
   2   6   4       34.72       13.24      7.09 o 
   4   6   4     1857.04     1897.12     41.59 o 
   6   6   4       27.60        5.69     12.75 o 
   8   6   4      209.76      147.01     21.36 o 
  10   6   4       54.53       63.22     22.35 o 
  12   6   4       31.83       14.70     17.84 o 
   0   8   4       20.52       32.69     14.09 o 
   2   8   4     2641.12     2673.54     46.37 o 
   4   8   4      107.19       47.30     12.87 o 
   6   8   4      109.65       70.86     18.49 o 
   8   8   4       83.34       61.21     23.23 o 
  10   8   4      125.82       38.21     21.01 o 
   2  10   4       80.54       35.17     12.96 o 
   4  10   4       70.36       32.81     18.03 o 
   6  10   4       23.08        2.25     19.71 o 
   8  10   4        3.99       -0.32     25.90 o 
  10  10   4      143.54       93.04     23.35 o 
   0  12   4      256.83      234.56     27.23 o 
   2  12   4       13.52        1.18     17.92 o 
   4  12   4        8.81        6.82     20.97 o 
   6  12   4      384.03      403.41     34.59 o 
   8  12   4       52.44       29.08     30.37 o 
   2  14   4       41.66       22.48     24.48 o 
   4  14   4      265.50      235.55     32.19 o 
   6  14   4       25.73        1.66     30.72 o 
   0  16   4       26.14       21.48     46.81 o 
   2  16   4       65.10       68.46     43.20 o 
   4  16   4        1.72       10.73     35.05 o 
   1   1   5    10473.62    11469.32    230.67 o 
   3   1   5      189.38      232.05     10.27 o 
   5   1   5      476.26      213.95     11.59 o 
   7   1   5       31.80       13.99     12.36 o 
   9   1   5      223.28      125.04     17.68 o 
  11   1   5      114.37       63.00     28.48 o 
   1   3   5      409.13      321.03     12.19 o 
   3   3   5    10625.56    10291.98    167.60 o 
   5   3   5       68.66       36.05      9.09 o 
   7   3   5      256.50      164.20     14.67 o 
   9   3   5      149.49      110.38     19.63 o 
  11   3   5       54.65       24.20     27.75 o 
   1   5   5     1548.65     1486.33     27.87 o 
   3   5   5     2846.81     2539.16     45.47 o 
   5   5   5      146.42       96.30     12.39 o 
   7   5   5        2.18        1.45     14.27 o 
   9   5   5      194.65       99.20     23.84 o 
  11   5   5      214.04      196.89     28.25 o 
   1   7   5      125.75      102.31     10.04 o 
   3   7   5      348.90      310.12     15.43 o 
   5   7   5      290.94      193.28     16.95 o 
   7   7   5      805.64      669.81     30.09 o 
   9   7   5       11.25        3.77     22.18 o 
  11   7   5        4.93        6.04     21.41 o 
   1   9   5     1550.17     1403.80     47.80 o 
   3   9   5        6.93       -3.84     11.75 o 
   5   9   5       55.06       43.62     18.35 o 
   7   9   5      171.54      122.21     22.67 o 
   9   9   5       79.09       89.65     26.45 o 
  11   9   5      106.83       89.21     23.60 o 
   1  11   5       39.43       25.91     13.82 o 
   3  11   5      358.66      266.35     24.27 o 
   5  11   5      113.28       81.00     22.84 o 
   7  11   5       37.85       41.30     28.61 o 
   9  11   5       54.33       68.11     31.02 o 
   1  13   5       19.50       11.48     19.59 o 
   3  13   5       26.92        4.41     23.96 o 
   5  13   5       15.32       45.58     28.35 o 
   7  13   5        0.11       -9.24     31.70 o 
   1  15   5        7.99       41.25     29.38 o 
   3  15   5       27.91       15.58     31.28 o 
   5  15   5       19.20       38.01     34.57 o 
   1  17   5       17.05       15.59     54.62 o 
   3  17   5       13.77       21.87     48.02 o 
   6   0   6      114.39        4.54     14.14 o 
  10   0   6      115.74       82.95     30.27 o 
   2   2   6    18455.70    19113.10    303.78 o 
   4   2   6       35.62       18.75      6.85 o 
   6   2   6      100.97       36.23     10.16 o 
   8   2   6        7.67        0.87     14.46 o 
  10   2   6       14.57        6.98     23.67 o 
  12   2   6      226.09      331.84     48.82 o 
   2   4   6      251.86      139.03      9.36 o 
   4   4   6     5646.25     5346.27    219.62 o 
   6   4   6       65.32       24.29     11.54 o 
   8   4   6      583.49      489.18     25.23 o 
  10   4   6        6.55      -21.43     24.16 o 
  12   4   6       24.30       43.86     33.16 o 
   0   6   6     5477.98     5176.12    135.41 o 
   2   6   6      907.26      922.42     26.90 o 
   4   6   6      108.27       87.90     13.67 o 
   6   6   6       17.62        5.58     14.27 o 
   8   6   6      150.02       96.63     22.46 o 
  10   6   6        0.27       -3.34     23.91 o 
  12   6   6      194.23      154.46     31.37 o 
   2   8   6      150.68       42.06     10.08 o 
   4   8   6      428.38      323.75     19.52 o 
   6   8   6       43.55       22.70     18.18 o 
   8   8   6      636.99      707.12     49.18 o 
  10   8   6        0.00        4.68     26.16 o 
   0  10   6       50.47       41.44     17.31 o 
   2  10   6     2546.52     2503.78     49.42 o 
   4  10   6       16.32      -11.73     18.92 o 
   6  10   6      422.14      325.90     28.07 o 
   8  10   6        5.57       15.69     29.53 o 
  10  10   6       40.14       39.08     28.69 o 
   2  12   6        2.51        4.79     18.44 o 
   4  12   6       81.52       92.98     24.12 o 
   6  12   6        0.66      -20.22     27.19 o 
   8  12   6       28.06       72.74     33.19 o 
   0  14   6       88.74       18.12     34.80 o 
   2  14   6      106.24      104.47     27.32 o 
   4  14   6       62.49       45.06     27.89 o 
   6  14   6      181.05      183.26     40.09 o 
   2  16   6      112.43       99.65     38.52 o 
   4  16   6        7.56       26.35     39.77 o 
   1   1   7     6225.42     6194.03    132.53 o 
   3   1   7     2215.42     2098.14     36.44 o 
   5   1   7     6195.08     5796.27    117.52 o 
   7   1   7       60.34       36.86     12.95 o 
   9   1   7       23.59        2.95     17.44 o 
  11   1   7       28.02        2.17     35.07 o 
   1   3   7      528.79      549.63     14.50 o 
   3   3   7     1327.04     1117.89     27.55 o 
   5   3   7       15.11        7.97      8.70 o 
   7   3   7     2492.47     2140.58     67.67 o 
   9   3   7      301.93      321.98     27.06 o 
  11   3   7        2.06       -1.47     30.98 o 
   1   5   7        7.61       -2.53      7.23 o 
   3   5   7      565.12      477.89     15.86 o 
   5   5   7     2571.96     2326.61     50.15 o 
   7   5   7      214.71      182.52     18.44 o 
   9   5   7      378.06      366.02     31.05 o 
  11   5   7      301.44      284.78     36.15 o 
   1   7   7     1760.82     1654.96     36.56 o 
   3   7   7     1040.69      900.03     24.73 o 
   5   7   7      404.30      359.55     20.47 o 
   7   7   7     1546.29     1342.07     63.54 o 
   9   7   7      945.11      953.33     52.95 o 
  11   7   7       53.69       17.75     28.27 o 
   1   9   7     1553.86     1475.53     45.08 o 
   3   9   7      764.86      680.12     26.18 o 
   5   9   7      459.04      406.96     26.39 o 
   7   9   7      541.63      442.61     32.90 o 
   9   9   7      955.71      976.30     94.87 o 
   1  11   7      288.63      296.91     22.05 o 
   3  11   7     1982.05     1893.15     43.76 o 
   5  11   7       12.37        7.82     21.86 o 
   7  11   7      119.76       75.68     28.56 o 
   9  11   7      149.33      134.24     34.99 o 
   1  13   7        2.10        2.89     19.76 o 
   3  13   7       21.52       19.61     23.31 o 
   5  13   7     1099.91     1335.17     67.61 o 
   7  13   7      220.28      176.80     39.05 o 
   1  15   7        8.67       19.67     32.70 o 
   3  15   7       53.05       61.26     33.44 o 
   5  15   7       46.61      100.69     40.25 o 
   1  17   7      161.01      110.12     43.62 o 
   3  17   7      204.09      248.15     56.71 o 
   0   0   8    81913.27    90708.41   3432.92 o 
   4   0   8     5654.30     5292.60    216.31 o 
   8   0   8     2610.16     2582.94     64.33 o 
  12   0   8      919.63     2506.77    353.49 o 
   2   2   8    15424.91    15617.68    318.42 o 
   4   2   8     3997.97     3454.08     82.80 o 
   6   2   8      375.11      221.66     14.34 o 
   8   2   8      552.62      357.18     21.58 o 
  10   2   8     1111.43     1147.47     52.26 o 
  12   2   8      224.86      285.24     57.34 o 
   0   4   8     2252.76     2522.56    125.93 o 
   2   4   8      615.68      627.36     20.93 o 
   4   4   8     7088.81     6498.48    155.49 o 
   6   4   8      171.24       67.33     11.52 o 
   8   4   8      220.42      172.48     22.29 o 
  10   4   8     1172.97     1070.45     78.72 o 
  12   4   8      645.99      734.15     60.86 o 
   2   6   8      899.51      611.90     18.13 o 
   4   6   8     3671.38     3312.77     42.96 o 
   6   6   8     3869.84     3684.16     89.13 o 
   8   6   8     1375.50     1247.81     67.51 o 
  10   6   8     3780.32     4584.92    288.32 o 
   0   8   8    22322.23    22281.96    725.64 o 
   2   8   8     3912.10     3613.50     74.06 o 
   4   8   8      180.50      221.49     18.32 o 
   6   8   8     3236.30     3151.24     55.30 o 
   8   8   8      388.08      347.88     31.33 o 
  10   8   8        7.27       -2.36     30.85 o 
   2  10   8     4126.60     3964.27    101.68 o 
   4  10   8     1470.31     1170.48     37.19 o 
   6  10   8     1174.25     1004.74     40.88 o 
   8  10   8       34.13       16.18     29.19 o 
  10  10   8      386.48      392.60     39.79 o 
   0  12   8      421.08      394.75     39.40 o 
   2  12   8      157.42      119.20     21.49 o 
   4  12   8     4087.05     4341.62    186.08 o 
   6  12   8      662.59      622.80     39.30 o 
   8  12   8       21.88       47.77     35.94 o 
   2  14   8      298.86      329.38     33.75 o 
   4  14   8     2390.76     2379.09    105.86 o 
   6  14   8      793.07      960.74     86.84 o 
   0  16   8      343.66      345.14     65.40 o 
   2  16   8      608.38      579.98     50.84 o 
   4  16   8       45.12       63.75     50.65 o 
   1   1   9    10545.99    10345.42    191.68 o 
   3   1   9    10017.70     9433.73    220.17 o 
   5   1   9    22816.94    24219.00    405.97 o 
   7   1   9     3148.71     2832.34     82.63 o 
   9   1   9       29.17       17.18     21.00 o 
  11   1   9      368.71      307.45     46.92 o 
   1   3   9    26507.77    27494.39    663.31 o 
   3   3   9      334.99      487.24     18.06 o 
   5   3   9     1094.93      763.33     31.60 o 
   7   3   9      545.32      524.68     25.08 o 
   9   3   9      514.73      431.48     31.94 o 
  11   3   9     1152.59     1308.78     54.61 o 
   1   5   9    22585.15    24701.89    592.89 o 
   3   5   9    10386.53    10308.81    150.30 o 
   5   5   9     9605.42     9001.40    371.25 o 
   7   5   9     2325.17     2159.38     58.29 o 
   9   5   9     1097.94     1043.72     57.38 o 
  11   5   9      276.00      246.44     40.23 o 
   1   7   9     6372.29     6530.95     95.50 o 
   3   7   9     2996.91     2283.21     52.74 o 
   5   7   9     1850.82     1482.68     31.68 o 
   7   7   9     8703.51     9715.44    276.46 o 
   9   7   9      882.51      857.01     58.63 o 
  11   7   9       14.78       47.19     34.07 o 
   1   9   9     3447.87     3206.19     48.37 o 
   3   9   9     7061.28     7049.42    154.80 o 
   5   9   9     3993.15     3732.05    189.00 o 
   7   9   9     1317.31     1317.91     51.28 o 
   9   9   9        1.33      -16.51     29.08 o 
   1  11   9    20735.86    22267.75    550.01 o 
   3  11   9     1161.09      999.35     34.40 o 
   5  11   9       16.12       10.45     25.77 o 
   7  11   9      700.35      752.79     57.48 o 
   9  11   9      602.92      649.76     49.35 o 
   1  13   9     5575.22     5617.85    121.62 o 
   3  13   9      892.32      804.03     38.57 o 
   5  13   9     1908.30     2042.78     70.84 o 
   7  13   9       54.71       29.33     38.39 o 
   1  15   9       33.20       36.15     35.10 o 
   3  15   9        7.85       27.41     34.76 o 
   5  15   9        5.28       25.05     39.79 o 
   1  17   9      885.81      890.23     60.84 o 
   2   0  10      177.57      289.12     15.64 o 
   6   0  10      965.32     1007.01     34.00 o 
  10   0  10       93.90       73.89     47.25 o 
   0   2  10      400.45      464.01     19.36 o 
   2   2  10    63473.44    70394.48    885.97 o 
   4   2  10      980.31      867.23     19.84 o 
   6   2  10       84.62       66.46     13.65 o 
   8   2  10       20.72       -1.33     18.94 o 
  10   2  10     4247.32     4686.05    135.42 o 
  12   2  10        0.00       47.05     56.46 o 
   2   4  10      805.75      737.50     21.48 o 
   4   4  10     5816.86     5478.52    139.05 o 
   6   4  10      102.15       58.11     15.27 o 
   8   4  10    15140.93    17936.83    508.41 o 
  10   4  10        0.72      -10.27     31.02 o 
  12   4  10     1296.10     1468.03     74.57 o 
   0   6  10     3158.59     3241.76    102.56 o 
   2   6  10     5505.67     5696.14    148.76 o 
   4   6  10      840.52      761.57     25.48 o 
   6   6  10    19125.74    22461.53    463.43 o 
   8   6  10       13.13       24.07     24.27 o 
  10   6  10     3275.35     3609.04    158.29 o 
   2   8  10       72.22       45.78     13.12 o 
   4   8  10    40520.13    46224.13   1355.43 o 
   6   8  10      157.33      149.31     25.41 o 
   8   8  10     1425.21     1190.15     50.19 o 
  10   8  10       50.15       64.78     34.76 o 
   0  10  10      781.97      631.70     39.38 o 
   2  10  10    14782.57    15179.94    331.13 o 
   4  10  10       46.84       30.89     21.40 o 
   6  10  10      302.47      271.37     31.51 o 
   8  10  10       11.97       22.90     31.31 o 
  10  10  10      457.67      539.98     49.65 o 
   2  12  10      183.38      131.40     23.18 o 
   4  12  10     1461.79     1453.80     61.15 o 
   6  12  10       84.96       81.13     32.29 o 
   8  12  10     2118.64     2593.94     73.86 o 
   0  14  10       99.49      102.13     44.51 o 
   2  14  10     6585.63     7032.91    247.91 o 
   4  14  10      112.52      140.13     34.85 o 
   6  14  10     3880.79     4938.90    165.51 o 
   2  16  10       28.15       27.82     41.16 o 
   4  16  10     4098.56     4885.64    227.81 o 
   1   1  11     1501.57     1039.42     17.53 o 
   3   1  11     6303.25     6652.50     74.34 o 
   5   1  11     8540.70     8954.28    233.26 o 
   7   1  11     2555.15     2416.45     52.83 o 
   9   1  11      818.52      848.73     40.78 o 
  11   1  11       26.84      -19.56     39.52 o 
   1   3  11    29423.50    35576.25    997.23 o 
   3   3  11        9.64       28.93      9.10 o 
   5   3  11      875.10      749.56     34.30 o 
   7   3  11     1239.58     1146.99     46.62 o 
   9   3  11      394.70      380.59     32.27 o 
  11   3  11     1337.73     1542.98    114.15 o 
   1   5  11     9841.50    11144.70    230.97 o 
   3   5  11    12365.23    13424.75    192.33 o 
   5   5  11     1348.71      966.90     27.55 o 
   7   5  11     2956.13     2888.86     89.82 o 
   9   5  11     2002.06     2083.84     58.09 o 
  11   5  11       13.32       27.05     40.04 o 
   1   7  11      378.55      293.93     16.99 o 
   3   7  11      241.67       95.34     14.03 o 
   5   7  11      604.84      387.69     25.55 o 
   7   7  11     6159.65     7136.02    214.33 o 
   9   7  11        4.76        6.82     32.24 o 
  11   7  11        3.36       10.34     40.35 o 
   1   9  11     4222.97     4033.40     64.68 o 
   3   9  11     9335.27     9621.93    304.61 o 
   5   9  11     2954.63     2889.50     51.77 o 
   7   9  11      821.22      896.54     44.16 o 
   9   9  11       14.57       20.34     34.52 o 
   1  11  11    16719.48    18068.74    250.13 o 
   3  11  11     2024.22     1900.92     44.63 o 
   5  11  11       93.87       96.87     28.67 o 
   7  11  11      113.46      134.54     34.41 o 
   9  11  11     1052.67     1388.14     65.60 o 
   1  13  11     3174.66     2885.00    109.63 o 
   3  13  11      888.81      824.03     42.18 o 
   5  13  11      162.88      185.43     36.22 o 
   7  13  11      114.35       80.75     38.07 o 
   1  15  11      313.51      301.15     42.35 o 
   3  15  11       37.08       31.51     39.38 o 
   5  15  11        0.07        6.99     38.78 o 
   0   0  12     6738.31     5699.40     72.19 o 
   4   0  12      162.08      170.70     20.30 o 
   8   0  12     1405.88     1388.19     52.50 o 
  12   0  12      384.65      481.63    116.21 o 
   2   2  12     4887.35     5341.35     85.26 o 
   4   2  12     1909.15     1660.43     31.38 o 
   6   2  12      183.70      158.81     16.35 o 
   8   2  12        0.05      -18.71     21.68 o 
  10   2  12      307.98      287.19     38.10 o 
   0   4  12     4934.46     5854.15    190.67 o 
   2   4  12      887.40      697.18     23.82 o 
   4   4  12     1910.15     1729.96     55.27 o 
   6   4  12      219.64      181.19     18.73 o 
   8   4  12      132.06       91.05     25.02 o 
  10   4  12     2016.00     2259.87     64.34 o 
   2   6  12       10.10       14.86     12.22 o 
   4   6  12     3958.87     3997.31     82.27 o 
   6   6  12       91.14       50.60     20.26 o 
   8   6  12     2035.24     2080.16     62.94 o 
  10   6  12     1197.72     1316.91     56.92 o 
   0   8  12     5015.69     4950.55     97.32 o 
   2   8  12     1042.15      788.54     24.92 o 
   4   8  12      394.58      305.69     24.79 o 
   6   8  12     6118.31     7639.72    245.64 o 
   8   8  12      177.90      162.21     32.99 o 
  10   8  12        1.73       31.51     38.14 o 
   2  10  12     3484.83     3297.37     83.43 o 
   4  10  12      643.74      472.20     30.16 o 
   6  10  12      479.72      442.46     36.36 o 
   8  10  12       56.97       77.18     34.73 o 
   0  12  12      379.70      288.63     43.53 o 
   2  12  12      557.37      585.08     35.44 o 
   4  12  12     1069.51     1011.01     45.35 o 
   6  12  12      567.67      588.57     44.03 o 
   8  12  12        2.27       32.17     40.06 o 
   2  14  12       51.81       71.91     37.05 o 
   4  14  12     1937.34     2010.75     76.04 o 
   6  14  12      133.97       97.98     40.55 o 
   0  16  12      249.15      273.98    125.43 o 
   2  16  12       88.41       64.87     42.77 o 
   1   1  13      563.17      634.09     16.39 o 
   3   1  13      128.33      139.08     11.79 o 
   5   1  13      454.18      282.31     16.85 o 
   7   1  13       29.62       34.23     17.13 o 
   9   1  13        0.45       -0.39     28.77 o 
  11   1  13       49.92       92.63     45.19 o 
   1   3  13     1418.90     1390.39     21.76 o 
   3   3  13     1244.41     1204.27     24.05 o 
   5   3  13       39.39       25.18     12.08 o 
   7   3  13        4.04       -0.27     21.24 o 
   9   3  13       11.08       11.06     29.51 o 
  11   3  13       38.65       37.53     47.79 o 
   1   5  13      110.41      111.40     12.46 o 
   3   5  13      231.99      211.19     16.87 o 
   5   5  13      515.88      362.05     21.87 o 
   7   5  13      634.39      612.51     32.72 o 
   9   5  13       25.83       51.31     31.93 o 
  11   5  13       48.50       90.75     45.29 o 
   1   7  13      206.10      117.97     13.96 o 
   3   7  13     1488.55     1433.79     51.06 o 
   5   7  13      370.82      282.79     25.65 o 
   7   7  13      254.69      205.79     27.06 o 
   9   7  13      308.05      249.88     38.27 o 
   1   9  13       11.61        8.60     14.96 o 
   3   9  13      789.84      717.44     32.56 o 
   5   9  13      129.50      125.45     24.09 o 
   7   9  13        2.11       27.74     29.46 o 
   9   9  13      396.27      455.59     45.54 o 
   1  11  13      450.90      446.85     31.05 o 
   3  11  13      324.80      280.57     27.55 o 
   5  11  13      114.40      100.68     30.70 o 
   7  11  13        0.28       -0.71     33.18 o 
   1  13  13      247.19      189.99     34.34 o 
   3  13  13       26.92       22.56     32.03 o 
   5  13  13      395.67      460.37     42.66 o 
   7  13  13      335.15      381.39     45.27 o 
   1  15  13       52.25       71.59     41.16 o 
   3  15  13       48.09       70.02     43.79 o 
   2   0  14     2186.60     1829.24     33.54 o 
   6   0  14        0.18       -3.52     21.11 o 
  10   0  14      149.99      207.41     58.13 o 
   0   2  14     1773.72     1573.12     62.33 o 
   2   2  14     1665.75     1673.58     46.47 o 
   4   2  14        1.60        1.44     11.49 o 
   6   2  14      476.72      440.71     29.63 o 
   8   2  14        6.65        2.74     24.30 o 
  10   2  14        7.85       35.63     36.35 o 
   2   4  14       87.17       47.43     11.97 o 
   4   4  14      148.52      120.10     16.68 o 
   6   4  14        5.04       10.70     21.13 o 
   8   4  14      458.71      462.88     36.74 o 
  10   4  14        3.80       17.88     38.52 o 
   0   6  14      966.26      627.00     29.72 o 
   2   6  14        6.25        9.36     13.29 o 
   4   6  14       62.68       45.84     16.25 o 
   6   6  14      126.43      123.01     23.87 o 
   8   6  14      155.55      134.27     29.80 o 
  10   6  14       25.85       23.65     37.39 o 
   2   8  14        6.17       -2.97     15.64 o 
   4   8  14      535.88      583.80     30.50 o 
   6   8  14       45.92       40.63     24.10 o 
   8   8  14      104.47       61.99     33.15 o 
  10   8  14        1.22       27.84     41.43 o 
   0  10  14       96.20       79.07     27.22 o 
   2  10  14      682.49      599.94     30.23 o 
   4  10  14        2.41       18.68     23.04 o 
   6  10  14       53.27       40.09     31.38 o 
   8  10  14        0.09      -42.44     38.02 o 
   2  12  14       29.05        2.44     26.19 o 
   4  12  14       14.66       15.96     29.09 o 
   6  12  14       15.05        7.91     34.94 o 
   0  14  14      197.32      201.57     56.35 o 
   2  14  14      272.46      262.28     45.19 o 
   4  14  14       50.37       77.28     39.09 o 
   1   1  15      616.81      574.77     17.38 o 
   3   1  15     2171.31     1856.55     28.14 o 
   5   1  15      941.23      776.52     25.72 o 
   7   1  15      189.34      159.72     22.85 o 
   9   1  15       53.79       46.52     30.83 o 
  11   1  15      160.14      241.66     50.57 o 
   1   3  15     1214.58      977.27     27.27 o 
   3   3  15      432.03      326.18     16.80 o 
   5   3  15        2.09        1.96     15.06 o 
   7   3  15      545.08      539.70     33.02 o 
   9   3  15      896.24     1022.77     51.19 o 
  11   3  15        8.71       17.26     52.26 o 
   1   5  15      507.89      506.35     19.10 o 
   3   5  15        5.29        9.11     14.12 o 
   5   5  15      107.54       75.70     20.93 o 
   7   5  15      882.10      939.89     44.50 o 
   9   5  15      719.43      728.50     50.75 o 
   1   7  15       84.26       62.68     15.65 o 
   3   7  15       81.39       46.95     17.15 o 
   5   7  15     1622.72     1494.30     51.39 o 
   7   7  15      129.39       83.44     27.52 o 
   9   7  15       99.30       69.14     37.55 o 
   1   9  15      113.00       61.61     17.28 o 
   3   9  15     1974.68     1946.31     59.79 o 
   5   9  15      205.85      158.83     26.58 o 
   7   9  15      123.25      139.05     34.36 o 
   9   9  15       11.91       13.21     39.06 o 
   1  11  15     1226.61     1164.17     42.00 o 
   3  11  15      229.00      237.58     28.34 o 
   5  11  15       11.30        0.04     28.99 o 
   7  11  15       11.35       -1.33     35.90 o 
   1  13  15      419.48      389.91     38.70 o 
   3  13  15       28.36       14.55     34.87 o 
   5  13  15        3.99       -5.49     34.89 o 
   1  15  15       49.49       31.63     45.34 o 
   3  15  15      270.05      262.32     51.03 o 
   0   0  16    12114.47    11410.83    155.93 o 
   4   0  16     4934.89     4863.59    100.56 o 
   8   0  16      152.95      128.97     40.00 o 
   2   2  16       37.69        9.10     11.88 o 
   4   2  16       33.92       30.93     13.18 o 
   6   2  16      648.04      543.11     29.22 o 
   8   2  16      124.11       80.79     27.26 o 
  10   2  16      614.73      840.00     54.80 o 
   0   4  16     3680.71     3487.93    109.57 o 
   2   4  16      400.56      256.52     16.98 o 
   4   4  16      299.39      261.78     22.16 o 
   6   4  16       22.60       34.37     23.18 o 
   8   4  16       82.54       63.57     28.21 o 
  10   4  16       61.36       37.71     44.81 o 
   2   6  16      921.97      714.46     27.12 o 
   4   6  16      722.99      649.11     30.20 o 
   6   6  16     2259.99     2158.76     90.46 o 
   8   6  16       43.23       54.56     31.81 o 
  10   6  16      499.57      791.97     58.65 o 
   0   8  16     1113.84      929.63     68.01 o 
   2   8  16       65.17       23.00     18.50 o 
   4   8  16     1518.97     1303.67     38.61 o 
   6   8  16      377.48      404.84     32.70 o 
   8   8  16      150.35      124.88     37.98 o 
   2  10  16      651.47      550.40     35.63 o 
   4  10  16       15.75       28.08     24.67 o 
   6  10  16      229.59      274.22     37.32 o 
   8  10  16      208.33      238.70     44.56 o 
   0  12  16     3422.02     4066.64    321.97 o 
   2  12  16      140.48      111.27     31.55 o 
   4  12  16      575.48      674.36     47.53 o 
   6  12  16       39.27       35.65     39.67 o 
   2  14  16      115.37      171.15     44.23 o 
   4  14  16       60.08       41.10     43.25 o 
   1   1  17      763.64      662.82     19.41 o 
   3   1  17     2042.35     1770.02     35.98 o 
   5   1  17     3545.09     3256.46     69.82 o 
   7   1  17       35.48       36.74     21.28 o 
   9   1  17      348.80      288.50     38.40 o 
  11   1  17      371.08      534.67     60.21 o 
   1   3  17        1.71       -5.26     11.38 o 
   3   3  17       82.54       53.14     13.81 o 
   5   3  17        7.45       12.51     17.45 o 
   7   3  17      731.70      686.64     37.75 o 
   9   3  17        9.71       12.64     36.56 o 
   1   5  17      155.45      109.29     14.31 o 
   3   5  17      579.99      416.61     23.13 o 
   5   5  17      492.65      439.06     31.27 o 
   7   5  17      558.44      472.71     36.11 o 
   9   5  17      766.95      864.48     49.56 o 
   1   7  17      661.91      665.73     27.46 o 
   3   7  17       39.91       15.86     18.41 o 
   5   7  17     2506.27     2326.31     67.78 o 
   7   7  17       96.57      117.43     31.88 o 
   9   7  17      240.69      235.18     45.19 o 
   1   9  17      823.80      787.69     47.21 o 
   3   9  17      221.09      199.43     25.46 o 
   5   9  17      154.19      135.80     27.88 o 
   7   9  17        1.36       -7.47     33.82 o 
   1  11  17      211.05      228.52     30.58 o 
   3  11  17      126.75      145.16     31.61 o 
   5  11  17      436.72      450.03     40.07 o 
   7  11  17      102.55       89.78     41.28 o 
   1  13  17     1001.04     1246.94     60.85 o 
   3  13  17       68.76       64.94     37.39 o 
   5  13  17      135.82      167.84     41.66 o 
   1  15  17      225.13      228.78     56.39 o 
   2   0  18     7704.09     7058.81     93.44 o 
   6   0  18     2960.17     2654.25    134.69 o 
  10   0  18      254.63      286.48     65.01 o 
   0   2  18     7120.08     6948.82    178.85 o 
   2   2  18     1116.98      882.89     24.73 o 
   4   2  18       33.85       11.27     16.07 o 
   6   2  18     5445.56     5437.96     97.28 o 
   8   2  18      362.53      258.76     35.68 o 
  10   2  18      714.55      752.20     56.03 o 
   2   4  18      297.08      177.81     17.40 o 
   4   4  18       18.38       -4.88     17.82 o 
   6   4  18      563.76      516.94     43.34 o 
   8   4  18     5692.81     6880.52    254.75 o 
  10   4  18        6.10       -2.24     49.50 o 
   0   6  18     7965.56     8192.85    406.35 o 
   2   6  18       97.61       72.03     17.99 o 
   4   6  18      507.40      526.55     31.97 o 
   6   6  18      311.71      206.00     29.39 o 
   8   6  18      530.03      463.43     40.15 o 
   2   8  18      902.42      670.11     35.10 o 
   4   8  18      283.28      215.24     26.90 o 
   6   8  18      482.03      399.44     37.04 o 
   8   8  18      583.11      738.99     54.45 o 
   0  10  18        0.97       24.32     34.68 o 
   2  10  18     2291.29     2483.02    103.71 o 
   4  10  18      112.27       71.76     28.01 o 
   6  10  18      183.03      169.87     38.24 o 
   2  12  18       14.18      -13.43     29.97 o 
   4  12  18      509.72      601.04     49.05 o 
   6  12  18      761.07      858.95     53.87 o 
   0  14  18       11.49        9.28     57.89 o 
   2  14  18      161.30      185.28     50.77 o 
   1   1  19      948.96      777.28     25.83 o 
   3   1  19    15247.68    15708.49    232.88 o 
   5   1  19       33.90       20.23     18.61 o 
   7   1  19      400.12      307.15     30.46 o 
   9   1  19       31.60       -2.18     34.49 o 
   1   3  19     7826.10     7427.04    248.32 o 
   3   3  19    12551.86    12391.10    354.49 o 
   5   3  19     9123.84     8895.67    113.15 o 
   7   3  19      108.38       40.40     27.10 o 
   9   3  19       18.98       20.76     39.07 o 
   1   5  19     2850.02     2080.35     95.60 o 
   3   5  19     3313.26     2766.43     66.87 o 
   5   5  19     3682.96     3358.32     78.82 o 
   7   5  19      466.71      404.43     36.75 o 
   9   5  19       32.85       21.74     36.90 o 
   1   7  19      832.85      647.39     34.21 o 
   3   7  19       14.35        8.65     21.73 o 
   5   7  19      313.67      264.24     31.60 o 
   7   7  19     1087.31     1314.95     63.64 o 
   9   7  19      769.96      846.06     59.06 o 
   1   9  19      421.35      380.14     29.94 o 
   3   9  19     4166.78     3950.20    194.30 o 
   5   9  19        1.27       -5.63     27.18 o 
   7   9  19      105.81      112.21     44.94 o 
   1  11  19      831.88      759.73     45.33 o 
   3  11  19      244.92      177.04     35.02 o 
   5  11  19       67.93       36.16     34.40 o 
   1  13  19      673.80      731.89     66.89 o 
   3  13  19        7.08       12.27     39.55 o 
   0   0  20    95338.77   103494.77   5088.60 o 
   4   0  20     4497.24     4076.35     88.40 o 
   8   0  20     2388.18     2529.67     90.52 o 
   2   2  20    19139.04    20044.95    643.89 o 
   4   2  20     1356.35     1143.99     35.27 o 
   6   2  20        7.16        5.17     21.56 o 
   8   2  20        0.03       10.36     32.59 o 
  10   2  20      395.60      444.90     56.48 o 
   0   4  20     1970.95     1481.50     65.44 o 
   2   4  20     2295.88     2054.06     67.85 o 
   4   4  20      634.56      782.96     39.78 o 
   6   4  20        4.15      -15.51     25.26 o 
   8   4  20      707.37      789.36     63.36 o 
   2   6  20     8986.24     7923.73    218.75 o 
   4   6  20       24.36        3.94     24.54 o 
   6   6  20     1991.32     2024.65     53.75 o 
   8   6  20       32.87       28.76     36.52 o 
   0   8  20     9326.30     8445.48    435.06 o 
   2   8  20      503.94      489.27     31.51 o 
   4   8  20      493.97      484.61     34.52 o 
   6   8  20       68.13       69.44     30.83 o 
   8   8  20       10.64       -7.19     42.03 o 
   2  10  20      549.76      465.04     37.99 o 
   4  10  20       56.44       27.65     29.22 o 
   6  10  20     1883.77     2288.61    131.10 o 
   0  12  20       74.47       73.75     53.80 o 
   2  12  20       10.08      -11.51     35.96 o 
   4  12  20     2356.16     2870.07     93.64 o 
   1   1  21       24.20       26.48     15.19 o 
   3   1  21     4737.34     4848.95     87.30 o 
   5   1  21      380.04      284.10     26.01 o 
   7   1  21     1370.34     1285.41     47.04 o 
   9   1  21      301.61      347.25     47.57 o 
   1   3  21     1489.27     1238.95     32.08 o 
   3   3  21     4407.54     3934.48     95.51 o 
   5   3  21    10257.84    10512.92    240.82 o 
   7   3  21     3739.34     4182.19     85.06 o 
   9   3  21      561.42      556.02     54.96 o 
   1   5  21       34.53       -3.00     17.33 o 
   3   5  21     1405.59      892.15     41.12 o 
   5   5  21     5310.57     5017.46    122.28 o 
   7   5  21     2380.56     2633.84     84.34 o 
   9   5  21      294.06      275.48     48.83 o 
   1   7  21        9.66       12.01     22.33 o 
   3   7  21      166.05       95.13     24.64 o 
   5   7  21      151.20      184.63     32.39 o 
   7   7  21      380.56      350.98     41.23 o 
   1   9  21        0.34        8.76     29.48 o 
   3   9  21      570.62      426.88     36.64 o 
   5   9  21       47.15       49.78     32.78 o 
   7   9  21       19.92       64.19     45.70 o 
   1  11  21      115.75       95.81     36.60 o 
   3  11  21        0.87       77.17     37.25 o 
   5  11  21        3.27        5.76     42.72 o 
   1  13  21      274.01      418.49     53.59 o 
   2   0  22    10795.98    11993.46    134.12 o 
   6   0  22       55.06       38.22     36.51 o 
   0   2  22     4367.19     4237.15    132.55 o 
   2   2  22     1236.32     1137.31     33.24 o 
   4   2  22     1469.28     1345.09     38.84 o 
   6   2  22      881.34      766.31     48.85 o 
   8   2  22      529.07      580.37     46.81 o 
   2   4  22      213.80      178.31     23.71 o 
   4   4  22     1378.49     1169.87     41.02 o 
   6   4  22      154.42      172.84     30.71 o 
   8   4  22      703.43      608.32     51.33 o 
   0   6  22     2555.30     1894.35     95.59 o 
   2   6  22       37.64       22.22     21.25 o 
   4   6  22      732.51      565.59     37.50 o 
   6   6  22      104.38       75.31     31.25 o 
   8   6  22     1178.48     1523.85     60.43 o 
   2   8  22     1070.69      772.39     48.59 o 
   4   8  22       66.02       48.21     30.64 o 
   6   8  22        0.57      -18.64     33.70 o 
   0  10  22       94.17       93.27     52.01 o 
   2  10  22       40.35       32.50     33.97 o 
   4  10  22      152.06       96.53     35.53 o 
   6  10  22       41.45       90.68     43.21 o 
   2  12  22       75.67      112.04     46.97 o 
   1   1  23     3246.55     3552.90     74.56 o 
   3   1  23        0.02        1.91     20.29 o 
   5   1  23      298.31      281.80     30.09 o 
   7   1  23       23.06       41.98     29.43 o 
   9   1  23        7.03        5.97     44.11 o 
   1   3  23      235.46      226.73     26.22 o 
   3   3  23     1719.43     1750.28     47.93 o 
   5   3  23      380.47      339.33     29.97 o 
   7   3  23      171.68      164.75     37.01 o 
   1   5  23      351.64      348.88     33.87 o 
   3   5  23      794.09      607.85     34.13 o 
   5   5  23      413.91      377.29     34.70 o 
   7   5  23        0.10        0.38     33.82 o 
   1   7  23      366.19      233.91     30.16 o 
   3   7  23      150.65      118.77     29.53 o 
   5   7  23       25.35       23.94     31.73 o 
   7   7  23       18.50       10.21     36.99 o 
   1   9  23       97.86       63.44     32.94 o 
   3   9  23      333.11      398.48     44.01 o 
   5   9  23      276.87      260.11     40.37 o 
   1  11  23      182.93      167.32     44.76 o 
   3  11  23      184.90      164.06     41.40 o 
   0   0  24     2773.73     2857.39    107.48 o 
   4   0  24     1601.00     1663.18     98.00 o 
   8   0  24       48.17       31.10     58.30 o 
   2   2  24       52.97       32.83     22.56 o 
   4   2  24       53.62       43.81     23.03 o 
   6   2  24      458.16      440.36     36.93 o 
   8   2  24      185.00      236.65     42.56 o 
   0   4  24      394.49      371.95     49.77 o 
   2   4  24      261.41      210.52     26.26 o 
   4   4  24      160.32      162.15     28.02 o 
   6   4  24       19.79        3.16     30.80 o 
   8   4  24        0.15      -36.80     40.10 o 
   2   6  24      176.23      151.58     29.55 o 
   4   6  24      431.59      497.71     39.32 o 
   6   6  24      905.00     1074.46     73.18 o 
   0   8  24      641.46      604.56     54.82 o 
   2   8  24       13.90        1.41     32.44 o 
   4   8  24      381.03      271.42     40.88 o 
   6   8  24      154.96      183.53     39.89 o 
   2  10  24       18.27        8.77     36.95 o 
   4  10  24       82.00       57.63     41.76 o 
   1   1  25     3649.25     4152.16    107.39 o 
   3   1  25        5.18       -8.56     22.78 o 
   5   1  25      485.25      547.24     38.70 o 
   7   1  25      183.25      141.91     37.76 o 
   1   3  25       41.28       31.46     23.96 o 
   3   3  25      543.38      519.75     33.52 o 
   5   3  25        8.63       18.77     27.91 o 
   7   3  25       54.49        5.65     35.58 o 
   1   5  25      374.08      298.17     34.02 o 
   3   5  25       46.20        4.02     26.62 o 
   5   5  25      707.57      973.91     48.77 o 
   7   5  25       93.87       58.04     40.80 o 
   1   7  25     1331.04     1328.25     61.62 o 
   3   7  25        5.25      -16.05     33.88 o 
   5   7  25      297.71      234.39     37.91 o 
   1   9  25      608.31      556.17     47.17 o 
   3   9  25        0.01        6.75     37.99 o 
   1  11  25       52.06       91.73     47.91 o 
   2   0  26      169.78      149.91     41.25 o 
   6   0  26      524.52      672.05     62.84 o 
   0   2  26        0.17       -5.77     35.93 o 
   2   2  26     2699.82     3047.30     90.43 o 
   4   2  26      454.43      493.98     36.09 o 
   6   2  26       23.70       -9.10     32.49 o 
   2   4  26       17.49       44.00     27.36 o 
   4   4  26     2151.39     1915.68     50.71 o 
   6   4  26       34.36       -6.75     36.48 o 
   0   6  26      268.88      292.82     52.00 o 
   2   6  26      184.85      123.57     34.08 o 
   4   6  26      495.65      550.63     44.83 o 
   6   6  26       40.59       41.91     37.80 o 
   2   8  26        0.49       18.21     37.74 o 
   4   8  26      274.17      319.84     48.23 o 
   0  10  26        6.28       53.28     64.80 o 
   2  10  26      942.97     1212.12     66.15 o 
   1   1  27      168.95      141.36     32.94 o 
   3   1  27       53.49       51.73     29.36 o 
   5   1  27       96.19      102.10     31.63 o 
   7   1  27       53.77       96.19     42.52 o 
   1   3  27      281.06      340.56     39.68 o 
   3   3  27      423.10      434.41     37.73 o 
   5   3  27       42.28       19.66     35.22 o 
   1   5  27       71.32       79.80     32.68 o 
   3   5  27      416.48      434.36     38.05 o 
   5   5  27        1.22       35.52     34.67 o 
   1   7  27        1.99       32.35     33.51 o 
   3   7  27        0.36       17.06     39.02 o 
   1   9  27      192.23      150.08     44.12 o 
   0   0  28      988.65     1123.92     94.04 o 
   4   0  28       21.62        6.54     43.47 o 
   2   2  28      568.29      572.92     44.53 o 
   4   2  28      518.87      524.23     45.08 o 
   6   2  28       10.51       38.49     38.49 o 
   0   4  28      694.00      807.45     73.40 o 
   2   4  28      906.22      959.95     75.25 o 
   4   4  28      592.93      699.91     55.78 o 
   2   6  28       36.58        0.20     32.65 o 
   4   6  28      234.71      196.85     44.53 o 
   0   8  28     1325.19     1539.30    122.32 o 
   2   8  28     1163.18     1386.77     75.45 o 
   1   1  29       29.18       19.89     33.73 o 
   3   1  29      148.40      154.46     38.62 o 
   5   1  29     1405.97     1702.07     58.11 o 
   1   3  29      392.09      402.96     44.70 o 
   3   3  29      700.92      956.49     57.54 o 
   5   3  29      130.23       89.95     42.65 o 
   1   5  29     1726.87     2041.88    105.71 o 
   3   5  29      471.27      596.88     52.87 o 
   1   7  29      737.48      777.27     53.98 o 
   2   0  30       61.17       69.05     52.61 o 
   0   2  30       53.40       61.58     52.99 o 
   2   2  30      448.34      577.00     56.77 o 
   4   2  30      321.94      336.00     46.12 o 
   2   4  30      277.30      319.89     45.34 o 
   0   6  30      250.60      299.57     64.39 o 
   1   1  31      497.81      460.53     54.42 o 
   3   1  31      304.16      309.75     47.46 o 
   1   3  31     1190.08     1431.33     64.90 o 
   0   0  32       44.15      163.44    112.13 o 
                                                 
